# Supplementary material for: Bone lesions in Chinese POEMS syndrome patients: imaging characteristics and clinical implications
Source: PeerJ. 2016 Aug 2;4:e2294. doi: 10.7717/peerj.2294 (PMC4975032; doi:10.7717/peerj.2294)
Supplement: Supplemental Information 1 [file peerj-04-2294-s001.xls]

## Sheet: whole list
No	Age	Sex	SS																						CT
		1=m	Cranial			cervical			thoracic			lumbar			pelvis			humerus			femor				thoracic									clavicle/scapula/sternum/ribs										Lumbar
		2=F	type	no	D	type	no	D	type	no	D	type	no	D	type	no	D	type	no	D	type	no	D	date	type	No	sclerotic	lytic	mix	<5	5-10	>10	D	location	type	No	sclerotic	lytic	mix	<5	5-10	>10	D	type	No	sclerotic	lytic	mix	<5
			1=sclerotic		mm																					total				mm	mm	mm		1=sternum						mm	mm	mm							mm
			2=lytic																															2=ribs
			3=mix																															3=scapula
																																		4=calvicle
1	56	2		0			0			0		1	2	20	1+3	6	85		0			0		C3	1+3	15	12	0	3	10	3	2	12	1+2+3	1+3	12	10	0	2	6	4	2	22	1	10	10	0	0	8
2	38	2		0			0			0			0			0			0			0		C3		0										0									0
3	54	1		0			0		1	1	15	1	3	10	1	36	15	1	2	7	1	3	8	C3	1	31	31	0	0	18	10	3	12	1+2	1	25	25	0	0	16	5	4	33	1+3	23	22	0	1	20
4	52	1	1	1	*	1	1	18	1	9	25	1	7	27	1	28	28	1	3	22	1	4	22	C3	1	48	48	0	0	31	8	9	25	1+2	1	14	14	0	0	5	6	3	25	1	41	41	0	0	18
5	65	1		0			0			0			0			0			0			0		C3		0										0									0
6	61	1	1	1	5		0			0			0		1+3	2	12		0		1+3	3	8	C3		0										0									0
7	62	1		0			0			0			0			0			0			0		C3		0								2	1	2	2	0	0	1	1	0	6		0
8	40	1		0			0			0			0		1+3	3	7		0		1+3	2	8	C3	1+2	4	3	1	0	2	2	0	9	1	3	1	0	0	1	1	0	0	4	1	1	1	0	0	1
9	49	1		0			0			0			0			0		3	1	4	1	1	4	C3		0										0									0
10	48	1	2	5	12		0			0			0			0			0			0		C3		0										0								1	1	1	0	0	1
11	47	2	1	1	6		0			0			0		1	2	4		0			0		C3	1	1	1	0	0	0	1	0	7			0									0
12	60	1		0			0			0			0		1	5	12	3	3	12		0		C3		0								1+2	1+3	6	4	0	2	3	3	0	7		0
13	64	1	2	10	8		0			0			0		3	1	8		0			0		C3		0										0									0
14	58	1	1	10	10		0		3	3	2	3	1	5	1+3	6	30		0		3	1	8	C3	1+3	25	17	0	8	8	12	5	19	1+2+4	1+3	35	6	0	29	14	7	14	43	1+3	28	14	0	14	18
15	65	1	3	1	4		0			0			0		1+3	2	44		0			0		C3	1+3	8	4	0	4	7	1	0	5	2	3	1	0	0	1	0	0	1	16	1+2+3	7	1	1	5	6
16	45	2		0			0			0			0		1	3	19		0			0				0										0									0
17	46	2		0			0			0			0		1	4	30		0			0			1	2	2	0	0	0	2	0	9	1+4	1+3	6	4	0	2	5	1	0	9		0
18	64	2		0			0			0			0		3	2	38	3	1	5		0			3	1	0	0	1	0	1	0	5	1	3	1	0	0	1	1	0	0	4	3	3	0	0	3	3
19	48	1		0			0			0		1	1	4		0			0			0		C3	1	1	1	0	0	1	0	0	4			0								1	1	1	0	0	0
20	66	1	2	3	6	3	1	15		0			0		1+3	2	11		0			0				0								1+2+3+4	1+3	5	1	0	4	2	1	2	38	3	1	0	0	1	1
21	49	1		0			0			0			0		3	1	84		0			0				0										0									0
22	38	1	1	1	5		0			0			0		3	1	6		0			0			1	4	4	0	0	3	0	1	16	1	1	1	1	0	0	0	0	1	11		0
23	40	1		0			0			0		1	1	15		0			0			0			1	10	10	0	0	9	0	1	25	1	1	1	1	0	0	0	0	1	30	1+3	8	6	0	2	7
24	59	1	2	1	5		0			0			0		1	1	32		0			0			1	1	1	0	0	0	0	1	11			0									0
25	54	2		0			0		1	2	11	1	6	23	1+3	8	39	1	1	12	1	3	18		1+3	29	23	0	6	25	3	1	13	2	1	5	5	0	0	1	3	1	15	1	28	28	0	0	20
26	55	1		0			0			0			0		1	2	7		0			0				0								3	1	1	1	0	0	0	1	0	10		0
27	53	1	1	1	8		0			0			0		1	1	16		0		3	1	18		1+2	6	5	1	0	4	1	1	18	1+2	1	4	4	0	0	1	2	1	14	1	1	1	0	0	0
28	40	1		0			0			0		1	1	6	3	1	72		0			0				0										0								1	1	1	0	0	0
29	21	1	1	20	15		0			0		1	1	7	1+3	2	47		0			0			1	24	24	0	0	19	5	0	10	1	1	1	1	0	0	0	0	1	12	1	29	29	0	0	26
30	44	1		0			0			0			0		3	1	45		0			0				0								1	3	1	0	0	1	0	0	1	16		0
31	40	1		0			0			0			0		1	2	40	1	1	7	3	1	9		1	1	1	0	0	0	1	0	7			0									0
32	42	1		0			0		1	1	11	3	2	28	1+3	6	49	1	1	7		0			1+3	31	23	0	8	26	4	1	11	1+2+4	1+3	22	17	0	5	19	1	2	12	1+3	14	12	0	2	10
33	58	1	1	1	*		0			0			0			0		3	1	7	1	2	5		1	1	1	0	0	0	1	0	8			0									0
34	70	2		0			0			0			0			0		2	1	5		0				0										0								3	1	0	0	1	0
35	25	2		0			0			0			0			0			0			0				0								4	1	1	1	0	0	0	1	0	5		0
36	35	2		0			0			0			0			0			0			0				0										0								1	1	1	0	0	1
37	60	2		0			0		3	2	23		0		1+3	4	19		0			0			3	3	0	0	3	1	0	2	31			0									0
38	49	2	1	1	*		0			0			0		1	3	7		0		1	3	*			0										0								1	3	3	0	0	2
[truncated: 12 more columns]
