# Supplementary material for: Bone lesions in Chinese POEMS syndrome patients: imaging characteristics and clinical implications
Source: PeerJ. 2016 Aug 2;4:e2294. doi: 10.7717/peerj.2294 (PMC4975032; doi:10.7717/peerj.2294)
Supplement: Supplemental Information 2 [file peerj-04-2294-s002.xls]

## Sheet: Sheet1
No	Plt	ALP	sIFE	bone marrow	P mmol/L	Ca mmol/L	VEGF	βCTX	PTH	IL6
1	414	63	IgAλ	0.015	1.18	2.23	4965	0.7	101
2	467	61	IgAλ	0	1.61	2.17	5632	1.3	24.4
3	369	124	IgGλ	0.02	1.57	2.19	8594	1	12.7
4	382	73	IgAλ	0	1.34	2.24	8426	0.7	14.2
5	523	54	IgAλ	0.015	1.44	2.3	4965	0.4	51.6
6	327	75	IgAλ	0.03	1.61	2.05	8052	1.3	8.6
7	300	76	IgGλ	0.015	1.37	2.3	955	0.5	12.1
8	488	44	IgAλ	0.01	1.33	2.36	3879	0.7	17.3
9	213	63	IgGλ	0.03	1.51	2.03	2876	1.3	39.3
10	463	103	IgAλ	0.04	1.92	1.94	8648	3.5	30.5
11	267	68	IgAλ	0.055	1.4	2.09	4198	0.9	44.5
12	232	63	IgAλ	0.035	1.38	1.83	3985	1.2	14.7
13	345	124	IgAλ	0.03	1.45	2.19	8306	0.9	14	6.7
14	193	48	IgGλ	0.005	1.58	1.84	4040	1.4	46.8
15	340	61	IgAλ	0.01	1.35	2.12	2605	0.6	13.1	8
16	274	57	IgGλ	0.015	1.14	2.02	3298	1	56.2	7.2
17	89	113	IgAλ	0.015	1.17	1.92	1553	0.9	42.5	15.9
18	331	135	IgGλ	0.01	1.46	2.38	810	0.8	36.2	3.2
19	366	65	IgAλ	0.025	1.28	2.15	8055	1.2	27.2	5.7
20	451	57	IgGλ	0	1.27	2.14	7388	1.1	33.5	3.4
21	413	69	IgGλ	0.015	1.51	2.07	12936	1.6	23.3	4.5
22	267	54	IgAλ	0.015	1.57	2.23	5155	1.3	21.3	2
23	245	133	IgAλ	0.005	1.32	2.07	5590	2.5	73.1	5.5
24	438	63	IgGκ	0.015	1.65	2.15	5921	0.7	18.7	16
25	628	106	IgAλ	0.045	1.24	2.01	14328	0.8	29.6	9.7
26	361	106	IgGλ	0	1.15	2.14	1533	0.3	68.6	3.6
27	206	74	IgAλ	0	1.27	2.27	3036	0.4	12.7	2.7
28	187	94	IgGλ	0.01	1.36	2.08	534	0.9	19.1	2.6
29	170	70	IgAλ	0.045	1.78	1.92	4836	2.5	41	11.4
30	332	148	IgGλ	0.02	1.36	2.43	5066	1.3	8.6	3.8
31	284	102	IgAλ	0.035	1.45	2.14	6962	1.2	31.7	5.6
32	353	77	IgAλ	0.02	1.18	2.28	5922	0.7	24	4.4
33	120	85	IgAλ	0.005	1.6	2	4150	1.8	18.7	4.2
34	517	87	IgAλ	0.055	1.18	2.1	8275	1.7	3	3.9
35	477	70	IgAλ	0	1.5	2.05	10770		38.6	4.9
36	393	89	IgA-L	0.01	1.32	1.91	9685	2.2	30.6	13.1
37	293	78	IgA-L	0.015	1.47	2.28	11154	0.8	9.6	3.2
38	225	109	IgG-L	0.015	1.6	2.14	9867	0.8	33.5	8
Some patients didn't receive bone marrow biospy and IL-6 test, therefore their data was excluded when analyzing the correlation.
